# Supplementary material for: A Concise Synthesis of Pyrrole-Based Drug Candidates from α-Hydroxyketones, 3-Oxobutanenitrile, and Anilines
Source: Molecules. 2023 Jan 28;28(3):1265. doi: 10.3390/molecules28031265 (PMC9918993; doi:10.3390/molecules28031265)
Supplement: Supplementary file 1 [file molecules-28-01265-s001.zip]

Archive with 1 entries (1 files):
- molecules-2138063-supplementary.pdf
